# Supplementary material for: Hybrid Immunity Improves the Immune Response after the Fourth COVID-19 Vaccine Dose in Individuals with Medical Conditions Predisposing to Severe COVID-19
Source: Vaccines (Basel). 2024 Feb 27;12(3):247. doi: 10.3390/vaccines12030247 (PMC10975123; doi:10.3390/vaccines12030247)
Supplement: Supplementary file 1 [file vaccines-12-00247-s001.zip]

Archive with 1 entries (1 files):
- vaccines-2834514-supplementary.pdf
